# Supplementary material for: Anti-Metastatic Effects of Plukenetia volubilis (Sacha Inchi) Husk Extract via EGFR and EMT Pathways and Other Antitumor Effects in Colon Cancer
Source: Int J Mol Sci. 2025 Oct 29;26(21):10514. doi: 10.3390/ijms262110514 (PMC12607394; doi:10.3390/ijms262110514)
Supplement: Supplementary file 1 [file ijms-26-10514-s001.zip]

Archive with 1 entries (1 files):
- ijms-3941614-supplementary.xlsx
