# Supplementary material for: Anti-Metastatic Effects of Plukenetia volubilis (Sacha Inchi) Husk Extract via EGFR and EMT Pathways and Other Antitumor Effects in Colon Cancer
Source: Int J Mol Sci. 2025 Oct 29;26(21):10514. doi: 10.3390/ijms262110514 (PMC12607394; doi:10.3390/ijms262110514)
Supplement: Supplementary file 1 [file ijms-26-10514-s001.zip › ijms-3941614-supplementary.xlsx]

## Sheet: Table S1
Table S1. Compound identified in husk extract by GC-MS.
Compound name	Molecular Formula	Structure formula	Molecular weight (g/mol)	%Area	Retention time (min)
2,3-Dihydro-3,5-dihydroxy-6-methyl-4-pyrone	C6H8O4	#VALUE!	144.12	0.19	6.04
Benzoic acid	C6H5COOH	#VALUE!	122.12	4.07	6.33
4-Vinylphenol	C2H3C6H4OH	#VALUE!	120.15	7	7.29
1,4-Benzenediol	C6H6O2	#VALUE!	110.11	0.71	8.17
4-Hydroxybenzaldehyde	C7H6O2	#VALUE!	122.12	0.62	9.75
1,2,3-Benzenetriol	C6H3(OH)3	#VALUE!	126.11	0.55	9.88
1,6-Anhydro-β-D-glucopyranose	C6H10O5	#VALUE!	162.14	0.54	11.99
4-Hydroxybenzoic acid	C7H6O3	#VALUE!	138.12	1.44	12.11
2,4-Di-tert-butylphenol	C14H22O	#VALUE!	206.32	2.05	12.14
Ethylparaben	C9H10O3	#VALUE!	166.18	0.41	12.4
Ethyl 4-hydroxyphenylacetate	C10H12O3	#VALUE!	180.2	0.47	12.81
Vanillic acid	C8H8O4	#VALUE!	168.15	0.26	12.89
Trans-p-Coumaric acid	C9H8O3	#VALUE!	164.16	0.18	16.12
Octadecane	C18H38	#VALUE!	254.5	0.32	16.36
Myristic acid	C14H28O2	#VALUE!	228.37	0.25	16.66
p-hydroxycinnamic acid ethyl ester	C11H12O3	#VALUE!	192.21	2.24	16.71
Trans-2-Tetradecene	C14H28	#VALUE!	196.37	0.18	17.42
Lidocaine	C14H22N2O	#VALUE!	234.34	7.41	17.55
Methyl palmitate	C17H34O2	#VALUE!	270.5	0.19	17.96
Palmitic acid	C₁₆H₃₂O₂	#VALUE!	256.43	3.62	18.39
Ethyl hexadecanoate	C18H36O2	#VALUE!	284.5	1.51	18.8
Eicosane	C20H42	#VALUE!	282.5	0.46	18.88
Isopropyl palmitate	C19H38O2	#VALUE!	298.5	0.29	19.15
1-Octadecene	C18H36	#VALUE!	252.5	0.22	19.9
Methyl cis-octadec-11-enoate	C19H36O2	#VALUE!	296.5	0.37	20.06
Linoleic acid	C18H32O2	#VALUE!	280.45	0.88	20.41
Cis-Vaccenic acid	C18H34O2	#VALUE!	282.46	1.64	20.48
Ethyl-9,12-octadecadienoate	C20H36O2	#VALUE!	308.5	0.97	20.75
Ethyl Oleate	C20H38O2	#VALUE!	310.5	0.78	20.82
Ethyl stearate	C20H40O2	#VALUE!	312.5	0.32	21.12
Icosane	C20H42	#VALUE!	282.5	0.28	21.19
2-Ethylhexyl-4-methoxycinnamate	C18H26O3	#VALUE!	290.4	0.29	22.49
(Z)-18-Octadec-9-enolide	C18H32O2	#VALUE!	280.45	0.1	22.58
Bis(2-ethylhexyl) phthalate	C24H38O4	#VALUE!	390.6	1.79	24.62
Glycerin 1-stearate	C21H42O4	#VALUE!	358.56	2.55	26.4
Sakuranetin	C16H14O5	#VALUE!	286.28	0.45	26.88
Naringenin	C15H12O5	#VALUE!	272.26	27.57	27.66
Tetracosane	C24H50	#VALUE!	338.7	2.12	27.97
Hentriacontane	C31H64	#VALUE!	436.8	0.71	29.66
(3β)-Ergost-5-en-3-ol	C28H48O	#VALUE!	400.7	1.07	30.95
Stigmasterol	C29H48O	#VALUE!	412.7	0.47	31.24
γ-Sitosterol	C29H50O	#VALUE!	414.71	7.74	31.95
Stigmast-4-en-3-one	C29H48O	#VALUE!	412.7	0.68	33.69

## Sheet: Table S2-3
Table S2. Compound identified in husk extract by LC-MS (positive mode analysis).
Compound name	Analyst Peak Name	Retention Time	Formula	Structure formula	Molecular weight (g/mol)	Found At Mass	Library Score
.alpha.,.beta.-Trehalose	365.1056 / 0.93	0.95	C12H22O11	#VALUE!	364.1	365.106	72.6
Vitamin B6	170.0815 / 1.28 M+CH3OH+H+	1.32	C8H11NO3	#VALUE!	137.05	170.081	93
Trigonelline Smart Confirmation	138.0549 / 0.99 M+H+	0.99	C7H7NO2	#VALUE!	137.05	170.081	98.2
Gln-Arg	303.1417 / 5.22	5.72	C11H24N6O5	#VALUE!	302.13	303.141	67
Nonaethylene glycol	432.2800 / 5.67 M+NH4+	5.65	C18H38O10	#VALUE!	414.25	432.28	92.6
Ibuprofen .beta.-D-glucuronide	405.1729 / 5.97	6.46	C19H26O8	#VALUE!	404.17	405.172	71.2
Lipoxin A5	333.1883 / 5.92 M+Na+	6.11	C20H30O5	#VALUE!	310.2	333.188	100
Benzoic acid, 3-(E)-(3aR,4S,5S,6aR)-4-(1E,3R)-3-cyclohexyl-3-hydroxy-1-propen-1-ylhexahydro-5-hydroxy-2(1H)-pentalenylidenemethyl-, rel-	379.2311 / 6.45	6.48	C25H32O4	#VALUE!	396.52	379.231	68.8
17-Trifluoromethylphenyltrinorprostaglandin F2.alpha. isopropyl ester	481.2612 / 6.64 M+Na+	6.78	C27H37F3O5	#VALUE!	458.27	481.261	64.9
Kaempferol 7-O-glucoside	449.1080 / 7.40	7.4	C21H20O11	#VALUE!	448.1	449.108	100
(+)-Fluprostenol isopropyl ester	523.2729 / 7.48 M+Na+	7.51	C26H35F3O6	#VALUE!	500.28	523.272	82.8
Echinocystic acid 3-glucoside	657.3655 / 7.64 M+Na+	7.63	C36H58O9	#VALUE!	634.38	657.366	84.8
Pentapropylene glycol	309.2273 / 7.81 M+H+	7.98	C15H32O6	#VALUE!	308.22	309.228	87.1
Ingenol	331.2093 / 7.81 M+Na+	7.99	C20H28O5	#VALUE!	308.22	331.209	54.8
Dihydrokaempferol	289.0711 / 7.84	7.84	C15H12O6	#VALUE!	288.06	289.071	94.3
3-Cyclohexyl-1,1-dimethylurea	171.1488 / 8.16	8.1	C9H18N2O	#VALUE!	170.14	171.149	80.9
Tributylamine	186.2222 / 8.52	8.53	C12H27N	#VALUE!	185.22	186.222	99
Hexapropylene glycol	367.2691 / 9.09 M+H+	9.14	C18H38O7	#VALUE!	366.26	367.269	87.1
Hexapropylene glycol	384.2956 / 9.09 M+NH4+	9.14	C18H38O7	#VALUE!	366.26	384.296	82.8
Protoporphyrin IX	563.3048 / 9.37 M+Na+	9.4	C34H34N4O4	#VALUE!	540.32	563.305	91
Naringenin	273.0763 / 9.85	9.93	C15H12O5	#VALUE!	272.07	273.076	99.4
Ingenol	331.2172 / 9.93	10.09	C20H28O5	#VALUE!	330.21	331.217	64.8
Luteolin	286.9582 / 10.41	10.45	C15H10O6	#VALUE!	285.95	286.958	60.1
Pro-Lys	244.2041 / 10.43	10.57	C11H21N3O3	#VALUE!	285.95	244.206	78.9
Tributylamine	186.2215 / 11.30	11.49	C12H27N	#VALUE!	185.21	186.221	92.9
1,3-Dicyclohexylurea	225.1966 / 11.85	11.92	C13H24N2O	#VALUE!	224.19	225.197	96.1
Piperine	286.1443 / 13.21	13.21	C17H19NO3	#VALUE!	285.14	286.144	99.7
2,2-Dimethyl-4-pentenoic acid	129.1269 / 13.65	13.67	C7H12O2	#VALUE!	128.12	129.127	51.5
Tetradecylamine	214.2535 / 13.70	13.92	C14H31N	#VALUE!	213.25	214.253	80.9
2,6-Di-tert-butylbenzoquinone	221.1180 / 15.70	15.71	C14H20O2	#VALUE!	220.11	221.118	92.4
cis-9-Hexadecenoic acid	255.2309 / 15.70	15.79	C16H30O2	#VALUE!	254.22	255.232	58.8
3,5-Di-tert-butyl-4-hydroxybenzoic acid	251.1786 / 15.82	15.8	C15H22O3	#VALUE!	250.17	251.181	54.6
20-Hydroxyarachidonic acid	321.2422 / 15.82	15.84	C20H32O3	#VALUE!	320.24	321.243	73
Triphenyl phosphate	327.0783 / 15.87	15.88	C18H15O4P	#VALUE!	326.07	327.078	52.9
Tributyl phosphate	267.1747 / 15.98	15.94	C12H27O4P	#VALUE!	266.17	267.173	60.3
Benzyldodecyldimethylammonium cation	304.3000 / 16.20	16.49	C21H38ClN	#VALUE!	303.29	304.3	69.1
Bomyl acetate	137.1323 / 16.67	16.74	C12H20O2	#VALUE!	136.13	137.132	98.6
(+)-Dihydrocervone	153.1269 / 16.80	16.74	C10H16O	#VALUE!	152.12	153.127	93.7
4-tert-Octylphenol diethoxylate	312.2538 / 16.87 M+NH4+	16.85	C14H22O	#VALUE!	294.22	312.254	89.8
Mono-2-ethylhexyl phthalate	279.1599 / 17.48 M+H+	17.43	C16H22O4	#VALUE!	278.15	279.16	82.1
2-Hexyl-4-pentynoic acid	183.1008 / 18.28	18.27	C11H18O2	#VALUE!	182.09	183.101	182.09
3,5,5-Trimethyl-1-hexanol	289.2733 / 18.89	18.96	C9H20O	#VALUE!	288.27	289.274	62.3
Palmitamide	256.2631 / 20.67	20.63	C16H33NO	#VALUE!	255.26	256.263	91.5
Tris(1-chloro-2-propyl) phosphate	327.2932 / 22.11	22.29	C9H18Cl3O4P	#VALUE!	326.29	327.292	86.8
Phenyl isothiocyanate	136.0217 / 22.40	22.38	C7H5NS	#VALUE!	135.02	136.022	65
Diphenylamine	170.0958 / 22.40	22.45	C12H11N	#VALUE!	169.09	170.096	96.7
Phthalic anhydride	149.0232 / 23.41	23.38	C8H4O3	#VALUE!	148.02	149.023	95.8
1,2-Benzenedicarboxylic acid	167.0336 / 23.41	23.38	C8H6O4	#VALUE!	166.03	167.033	96.2
Mono-2-ethylhexyl phthalate	279.1594 / 23.41	23.38	C16H22O4	#VALUE!	278.15	279.159	82
Dioctyl phthalate	391.2899 / 23.41	23.38	C24H38O4	#VALUE!	390.28	391.287	85.9
Bis(2-ethylhexyl) adipate	371.3161 / 23.46	23.47	C22H42O4	#VALUE!	370.31	371.316	56.7
Di(5-nonyl) phthalate	419.3157 / 24.42	24.49	C26H42O4	#VALUE!	418.31	419.315	68
Erucamide	338.3437 / 24.91	24.9	C22H43NO	#VALUE!	337.34	338.342	95.4
Octamethylcyclotetrasiloxane	297.2403 / 26.79 M+Na+	26.82	C8H24O4Si4	#VALUE!	274.25	297.24	54.6
Bomyl acetate	137.1323 / 27.34	27.4	C12H20O2	#VALUE!	136.13	137.132	86.7
Table S3. Compound identified in husk extract by LC-MS (negative mode analysis).
Compound name	Analyst Peak Name	Retention Time	Formula	Structure formula	Molecular weight (g/mol)	Found At Mass	Library Score
D-(-)-Citramalic acid	147.0306 / 0.80 M+FA-H-	0.8	C5H8O5	#VALUE!	102.03	147	81.7
N-Acetyl-L-glutamic acid	188.0570 / 0.69 M+AcO-H-	0.67	C7H11NO5	#VALUE!	129.04	188.1	82.8
4-Methyl-2-oxovaleric acid	129.0204 / 0.63 M-H-	0.65	C6H10O3	#VALUE!	130.03	129	94.6
Trifluoroacetic acid	112.9870 / 0.74	0.73	C2HF3O2	#VALUE!	113.99	113	91.4
4-O-.beta.-Galactopyranosyl-D-mannopyranose	341.1103 / 0.97 M-H-	0.96	C12H22O11	#VALUE!	342.12	341.1	94.9
D-(+)-Trehalose	377.0867 / 0.97 M+Cl-	0.95	C12H22O11	#VALUE!	342.12	377.1	96.9
D-(+)-Trehalose	387.1145 / 0.92 M+FA-H-	0.96	C12H22O11	#VALUE!	342.12	387.1	99.6
.beta.-Gentiobiose	683.2254 / 0.97 2 M-H-	0.95	C12H22O11	#VALUE!	342.12	683.2	95.6
2,4(3H,5H)-Furandione	199.0620 / 0.85 M-H-	0.84	C4H4O3	#VALUE!	200.07	199.1	76.6
Oxalacetic acid	131.0359 / 0.91	0.94	C4H4O5	#VALUE!	132.04	131	95.2
4-Hydroxybenzoic acid	137.0255 / 2.33	2.34	C7H6O3	#VALUE!	138.03	137	83.9
3-Hydroxybenzaldehyde	121.0302 / 5.57	5.58	C7H6O2	#VALUE!	122.04	121	87.3
Azelaic acid	187.0984 / 6.92	6.93	C9H16O4	#VALUE!	188.11	187.1	95.8
Naringenin	271.0629 / 7.42 M-H-	7.4	C15H12O5	#VALUE!	272.07	271.1	99.1
Naringenin-7-O-glucoside	433.1208 / 7.42	7.41	C21H22O10	#VALUE!	434.13	433.1	91.8
Luteolin 7-glucoside	483.0697 / 7.42 M+Cl-	7.45	C21H20O11	#VALUE!	448.1	483.1	98.3
2,4'-Dihydroxybenzophenone	213.0560 / 7.99 M-H-	7.97	C13H10O3	#VALUE!	214.06	213.1	95.4
Guanine	150.0024 / 8.08	8	C5H5N5O	#VALUE!	151.01	150	57.8
Ethyl 4-hydroxybenzoate	165.0562 / 9.32 M-H-	9.49	C9H10O3	#VALUE!	166.06	165.1	97.1
3,4'-Dimethoxy-5,7,3'-trihydroxyflavone	329.1031 / 9.32 M-H-	9.31	C17H14O7	#VALUE!	330.11	329	95
Kaempferol-7-O-neohesperidoside	629.1065 / 9.42 M+Cl-	9.43	C27H30O15	#VALUE!	594.14	629.1	97.6
Butylparaben	193.0510 / 9.65	9.63	C11H14O3	#VALUE!	194.06	193.1	50.2
Isorhoifolin	577.1346 / 10.10	10.2	C27H30O14	#VALUE!	578.14	577.1	100
Ethyl p-coumarate	191.0726 / 10.79	10.78	C11H12O3	#VALUE!	192.08	191.1	69.4
cis-4-Hydroxycyclohexanecarboxylic acid	143.1085 / 11.66	11.64	C7H12O3	#VALUE!	144.12	143.1	87
Decylbenzenesulfonic acid	297.1537 / 12.01	12.09	C16H26O3 S	#VALUE!	298.16	297.2	95.9
(±)-Isorhynchophylline	383.2108 / 12.91	12.91	C22H28N2O4	#VALUE!	384.22	383.2	69.3
Ethylene glycol dodecyl ether sulfate	309.1745 / 13.09	13.1	C14H30O5S	#VALUE!	310.18	309.2	65.4
N-Arachidonoyl-L-alanine	374.2448 / 13.21 M-H-	13.22	C23H37NO3	#VALUE!	375.25	374.2	53.4
N-Arachidonoyl-L-alanine	420.2504 / 13.19 M+FA-H-	13.22	C23H37NO3	#VALUE!	375.25	420.3	53.4
(3.beta.)-Allopregnanolone sulfate	397.2255 / 13.85	13.86	C21H34O5S	#VALUE!	398.23	397.2	94.6
Myristyl sulfate	293.1803 / 13.98 M-H-	13.99	C14H30O4S	#VALUE!	294.19	293.2	99.1
Diethylene glycol dodecyl ether sulfate	353.2001 / 13.57 M+AcO-H-	13.57	C16H34O6S	#VALUE!	294.19	353.2	99.7
9,10-Dihydroxy-12Z-octadecenoic acid	313.2384 / 14.19 M+AcO-H-	14.19	C18H34O4	#VALUE!	254.22	313.2	80.3
Tridecylbenzenesulfonic acid	339.2004 / 14.59	14.67	C19H32O3S	#VALUE!	340.21	339.2	70.2
Leupeptin	425.2578 / 15.82	15.82	C20H38N6O4	#VALUE!	426.26	425.3	58.2
9,11-Methane-epoxyprostaglandin F1.alpha.	351.2212 / 15.98 M-H-	16.01	C21H36O4	#VALUE!	352.23	351.2	56.8
Trifluoroacetic acid	112.9858 / 26.72	27.35	C2HF3O2	#VALUE!	113.99	113	91.4

## Sheet: Table S4
	Table S4. The differential gene expression in upstream and downstream of HCT116 and HT29 cells treated with Husk extract by transcriptomic.
Gene_ID	Gene_Symbol	Untreated_HCT116 cell		Husk_HCT116 cell		log2 fold change	p-value	Untreatedl_HT29 cell		Husk_HT29 cell		log2 fold change	p-value
		HCT116_1 FPKM	HCT116_2 FPKM	Husk_1 FPKM	Husk_2 FPKM			HT29_1 FPKM	HT29_2 FPKM	Husk_1 FPKM	Husk_2 FPKM
Upstream gene
1956	EGFR	24.84	15	48.79	46.64	1.23324	1.82311e-05	10.24	8.91	7.39	10.46	-0.092305	0.74373
2064	ERBB2	26.85	32.39	22.02	24.69	-0.302227	0.218313	46.06	45.06	60.13	54.97	0.316341	0.172298
2065	ERBB3	20.71	13.49	14.31	14.27	-0.292316	0.300052	87.22	53.59	42.71	73.86	-0.581225	0.0550118
6098	ROS1	0.01	0	0.03	0.01	1.65111	0.621508	0	0.05	0.01	0	-1.94725	0.621062
4233	MET	57.58	43.09	59.57	56.64	0.250293	0.350455	79.98	70.67	53.45	67.84	-0.292362	0.278533
3815	KIT	0.01	0	0	0.01	0.0807842	0.986616	0.06	0.06	0	0.04	-1.66368	0.469199
4914	NTRK1	0.29	0.3	0.26	0.37	0.0753737	0.940407	0.05	0.03	0	0	-3.00577	0.521956
6654	SOS1	6.67	2.99	5.49	5.29	0.143306	0.661118	5.6	4.64	5.47	9.96	0.472705	0.125048
3845	KRAS	11.71	7.81	10.65	9.29	0.0342396	0.905676	9.19	9.93	7.11	9.11	-0.245298	0.376962
4893	NRAS	21.09	12.32	20.87	20.62	0.320882	0.280457	18.98	14.61	17.5	21.33	0.196007	0.481376
3265	HRAS	30.34	56.83	33	30.11	-0.447757	0.170631	67.65	77.39	70.43	53.21	-0.237847	0.377353
369	ARAF	22.09	26.87	21.76	23.67	-0.0961378	0.714989	43.43	43.06	56.63	52.31	0.330703	0.17189
673	BRAF	6.17	3.61	7.4	6.29	0.51181	0.0906119	5.53	6.41	3.49	5.09	-0.499699	0.0825943
5894	RAF1	37.27	36.94	37.24	36.35	0.00504077	0.983033	23.07	23.75	23.27	29.13	0.157374	0.546903
5604	MAP2K1	28.58	28.74	35.72	34.78	0.312452	0.198799	39.56	54.42	53.09	50.99	0.158375	0.529381
5605	MAP2K2	135.41	148.06	126.97	140.58	-0.0749784	0.748604	83.53	96.29	89.6	62.28	-0.264381	0.317605
5594	MAPK1	45.85	25.57	46.99	46.21	0.217579	0.413181	28.74	21.73	25.05	27.95	-0.434355	0.0853533
5595	MAPK3	43.05	41.85	40.74	46.5	-0.049379	0.845762	56	53.68	41.19	34.02	-0.536129	0.0434251
54206	ERRFI1	576.39	224.78	602.22	573.38	0.563884	0.11393	80.49	151.24	38.97	54.93	-1.25258	5.64047e-05
867	CBL	11.73	4.66	16.75	16.5	1.03033	0.00369723	6.82	6.13	5.49	10.84	0.329849	0.319264
4763	NF1	3.49	1.92	3.53	3.43	0.307793	0.342786	19.75	13.34	13	21.09	-0.0287425	0.925586
5921	RASA1	13.37	9.05	8.87	8.75	-0.271679	0.3507	20.93	21.33	9.19	13.8	-0.807261	0.00563499
2322	FLT3	0.09	0.07	0.09	0.11	0.589713	0.708059	0	0	0	0.09	3.52584	0.436155
Downstream gene
999	E-cadherin (CDH1)	65.61	33.88	61.62	58.47	0.28	0.363911	167.8	119.49	126.2	187.45	0.113587	0.695051
100506658	Occludin (OCLN)	18.69	9.92	22.62	22.42	0.52	0.0516031	9.04	9.68	12.1	20.22	0.558334	0.0510654
9076	Claudin-1 (CLDN1)	0.12	0.1	0.25	0.3	1.31	0.235187	35.48	30.85	5.21	5.1	-2.69825	3.4849e-24
9075	Claudin-2 (CLDN2)	0.05	0.31	0	0	-5.27	0.0225492	14.53	7.5	4.49	11.59	-0.472083	0.294252
1365	Claudin-3 (CLDN3)	0.05	0.31	14.54	15.54	-0.37	0.225808	14.53	7.5	205.84	152.09	-0.21187	0.464015
1364	Claudin-4 (CLDN4)	198.51	228.21	170.59	180.55	-0.28	0.237317	710.4	430.81	876.22	1077.51	0.753187	0.0102192
9074	Claudin-6 (CLDN6)	0	0	0.12	0	2.5	0.609251	0.11	0	0	0.06	-0.962364	0.8383
1366	Claudin-7 (CLDN7)	302.66	316.81	416.7	440.94	0.48	0.0349597	278.99	353.45	242.12	139.66	-0.745798	0.00964633
9080	Claudin-9 (CLDN9)	0.63	0.93	0.4	0.26	-1.23	0.233802	9.14	13.26	15.78	17.34	0.55848	0.0929357
9069	Claudin-12 (CLDN12)	17.64	13.97	20.57	17.67	0.28	0.287676	31.8	23.5	38.57	42.5	0.535983	0.0468273
24146	Claudin-15 (CLDN15)	10.14	13.11	9.55	13.8	-0.17	0.593831	9.01	13.95	8.22	6.82	-0.584553	0.078226
6615	Snail 1 (SNAI1)	10.64	8.7	20.52	21.64	1.13	0.000132845	1.73	1.67	2.99	6.26	1.43477	0.0108552
6591	Snail 2 (SNAI2)	0.33	0.47	0.38	0.42	0.01	0.989538	0	0	0	0	0	0
333929	Snail 3 (SNAI3)	1.17	1.52	0.5	1.06	-0.788783	0.288153	0.37	0.21	0.54	0.62	0.974805	0.425912
7431	Vimentin (VIM)	0.71	0.8	0.54	0.63	-0.37	0.661242	0.19	0.31	0.08	0	-2.6934	0.229149
7291	TWIST1	0.75	1.18	0.92	1.44	0.3	0.684408	0	0	0	0	0	0
4312	MMP1	2.54	0.49	13.6	12.55	3.11	7.31646e-10	0	0.04	0	0.04	0.0818512	0.986911
4313	MMP2	0	0.04	0	0.05	0.09	0.979722	0.11	0.19	0.09	0.11	-0.589749	0.71145
4316	MMP7	0.52	0.53	0.16	0.32	-1.15	0.444164	23.59	45.01	46.41	30.85	0.16574	0.640601
4318	MMP9	0.22	0.53	0.16	0.07	-1.71	0.184841	0	0	0	0	0	0
4319	MMP10	0.04	0	0.58	0.32	4.39	0.0279046	0.12	0.04	0	0.04	-1.95434	0.580726
4321	MMP12	0.04	0	0	0	-1.37	0.783494	0	0	0	0.04	1.5139	0.761647
4322	MMP13	0	0	0.03	0	1.51	0.762351	1.12	1.43	0.9	0.53	-0.840151	0.21395
4323	MMP14	16.4	11.75	16.75	18.46	0.33	0.229644	1.36	1.47	3.36	3.2	1.20341	0.00310325
118856	MMP21	0	0.04	0	0	-1.37	0.784224	0.04	0	0.07	0.04	1.58169	0.681946
7076	TIMP1	413.34	335.72	569.37	603.25	0.618342	0.0105288	196.82	340.92	310.64	319.72	0.203158	0.465207
7077	TIMP2	37.14	41.72	22.02	21.58	-0.844861	0.000435877	18.03	23.22	53.13	45.73	1.25545	4.8657e-07
7078	TIMP3	0.69	0.19	0.24	0.47	-0.308492	0.693226	0	0	0	0	0	0
7079	TIMP4	0	0.14	0	0	-2.36546	0.628756	13.56	15.51	8.95	10.1	-0.623124	0.0883461
102	ADAM10	25.9	15.93	21.09	20.05	0.00682182	0.981002	23.16	23.15	29.74	37.11	0.512187	0.0402749
6868	ADAM17	25.35	18.91	45.93	41.63	0.99436	0.000108716	6.97	10.35	9.57	11.56	0.285008	0.337803
10863	ADAM28	0.04	0.03	0.04	0	-1.26108	0.627212	1.66	1.73	0.85	0.88	-1.35139	0.0134781

## Sheet: Table S5-6
Table S5. The differential protein expression of HCT116 cells treated with husk extract by proteomic.
Accession	Control			Treatment			log2 fold change	p-value
	HCT116 (1)	HCT116 (2)	HCT116 (3)	Husk_HCT116 (1)	Husk_HCT116 (2)	Husk_HCT116 (3)
tr|H0Y9Y2|H0Y9Y2_HUMAN	0.001	0.001	0.001	1190	1060	0.001	19.5165	0.184863
sp|P61927|RL37_HUMAN	0.001	0.001	0.001	532.001	544.001	555.001	19.0524	0.000149206
sp|P62891|RL39_HUMAN	0.001	0.001	0.001	518.001	385.001	274.001	18.5817	0.0308325
sp|P52209|6PGD_HUMAN	0.001	0.001	0.001	128.001	217.001	112.001	17.2169	0.0430258
sp|P39023|RL3_HUMAN	0.001	0.001	0.001	216.001	0.001	167.001	16.962	0.190105
sp|P48643|TCPE_HUMAN	0.001	0.001	0.001	144.001	0.001	146.001	16.5607	0.183523
tr|A0A1B0GU03|A0A1B0GU03_HUMAN	0.001	0.001	0.001	107.001	105.001	0.001	16.1088	0.18354
sp|P62910|RL32_HUMAN	0.001	0.001	281.001	388.001	156.001	245.001	1.48945	0.301237
sp|P26373|RL13_HUMAN	88.301	3420	588.001	656.001	35.701	1100	-1.19299	0.616505
sp|P62899|RL31_HUMAN	2010	2670	4380	1380	1230	1240	-1.23465	0.143369
sp|P23528|COF1_HUMAN	3570	8650	979.001	1450	1890	2120	-1.27346	0.377347
sp|P63104|1433Z_HUMAN	1650	5870	533.001	903.001	789.001	1530	-1.32157	0.466849
tr|H0Y8G5|H0Y8G5_HUMAN	3740	2870	832.001	803.001	833.001	1250	-1.36662	0.269051
sp|P68032|ACTC_HUMAN	4320	12700	0.001	1080	899.001	4350	-1.42718	0.524751
sp|P09382|LEG1_HUMAN	1110	4110	1380	309.001	1700	309.001	-1.50958	0.103042
sp|P30101|PDIA3_HUMAN	1760	3430	188.001	506.001	663.001	711.001	-1.51634	0.344845
sp|Q15847|ADIRF_HUMAN	1700	2040	0.001	101.001	90.601	1080	-1.55639	0.480424
sp|P04406|G3P_HUMAN	8930	49100	6510	5610	6790	9510	-1.5586	0.421509
sp|P07737|PROF1_HUMAN	2950	18500	598.001	1660	1650	3620	-1.66972	0.491572
sp|P08727|K1C19_HUMAN	12300	24900	4370	2590	2450	8010	-1.67149	0.334148
sp|P16949|STMN1_HUMAN	1670	813.001	1300	298.001	556.001	307.001	-1.70416	0.116297
sp|P61604|CH10_HUMAN	11400	17000	1110	1160	1370	6490	-1.71	0.391615
sp|P25705|ATPA_HUMAN	1330	9810	0.001	777.001	0.001	2290	-1.86085	0.538012
sp|P26599|PTBP1_HUMAN	831.001	2220	478.001	40.201	226.001	675.001	-1.90668	0.306412
sp|P30040|ERP29_HUMAN	672.001	1710	0.001	79.501	45.201	462.001	-2.02147	0.432508
sp|P14618|KPYM_HUMAN	545.001	7520	0.001	0.001	217.001	1760	-2.02836	0.533326
tr|A0A8I5KWT8|A0A8I5KWT8_HUMAN	1000	2630	0.001	152.001	0.001	684.001	-2.11839	0.433344
tr|M0R210|M0R210_HUMAN	0.001	4060	2050	596.001	289.001	507.001	-2.13401	0.338501
tr|A0A7P0TA71|A0A7P0TA71_HUMAN	408.001	7240	0.001	82.101	112.001	1510	-2.16607	0.529481
sp|P0DP23|CALM1_HUMAN	2540	2740	0.001	0.001	0.001	1120	-2.23704	0.384233
sp|P60174|TPIS_HUMAN	2830	16200	110.001	263.001	560.001	3130	-2.27557	0.456552
sp|P10606|COX5B_HUMAN	1300	644.001	518.001	218.001	144.001	145.001	-2.27977	0.0962583
sp|E9PAV3|NACAM_HUMAN	849.001	976.001	0.001	93.601	0.001	282.001	-2.28062	0.339006
tr|M0R0F0|M0R0F0_HUMAN	0.001	2750	0.001	217.001	0.001	250.001	-2.55793	0.52413
sp|P09211|GSTP1_HUMAN	386.001	5460	0.001	219.001	0.001	760.001	-2.57807	0.490503
sp|Q07955|SRSF1_HUMAN	1750	1140	0.001	0.001	68.101	383.001	-2.67954	0.3255
sp|P05204|HMGN2_HUMAN	128.001	112.001	3060	0.001	505.001	0.001	-2.7081	0.477395
sp|P62805|H4_HUMAN	9420	125000	20400	7970	3610	10700	-2.79677	0.371666
sp|P49411|EFTU_HUMAN	297.001	3820	0.001	78.601	0.001	507.001	-2.8136	0.471756
sp|P07355|ANXA2_HUMAN	505.001	10200	0.001	0.001	0.001	1020	-3.39164	0.455182
sp|P31948|STIP1_HUMAN	546.001	2110	357.001	63.901	0.001	206.001	-3.48069	0.270048
tr|A0A3B3IUA2|A0A3B3IUA2_HUMAN	560.001	6350	0.001	0.001	0.001	553.001	-3.64333	0.426402
sp|O60664|PLIN3_HUMAN	602.001	1630	0.001	0.001	0.001	168.001	-3.73178	0.317386
sp|Q86Y26|NUTM1_HUMAN	0.001	3700	8590	0.001	668.001	198.001	-3.82697	0.26082
sp|Q92522|H1X_HUMAN	0.001	359.001	555.001	0.001	0.001	57.401	-3.993	0.193986
sp|P46777|RL5_HUMAN	0.001	2410	0.001	137.001	0.001	0.001	-4.13676	0.456348
sp|O75874|IDHC_HUMAN	0.001	2110	0.001	0.001	109.001	0.001	-4.27481	0.42265
sp|P35269|T2FA_HUMAN	199.001	0.001	185.001	0.001	0.001	0.001	-16.9658	0.184046
tr|A0A1X7SBZ2|A0A1X7SBZ2_HUMAN	211.001	0.001	329.001	0.001	0.001	0.001	-17.4576	0.202326
sp|Q13442|HAP28_HUMAN	505.001	0.001	158.001	0.001	0.001	0.001	-17.7537	0.276593
tr|F8VZX2|F8VZX2_HUMAN	394.001	937.001	0.001	0.001	0.001	0.001	-18.7591	0.243996
tr|A0A0A0MTS7|A0A0A0MTS7_HUMAN	465.001	631.001	294.001	0.001	0.001	0.001	-18.8217	0.0413716
sp|P62701|RS4X_HUMAN	201.001	0.001	1310	0.001	0.001	0.001	-18.9421	0.341767
sp|P61981|1433G_HUMAN	284.001	1320	0.001	0.001	0.001	0.001	-19.0283	0.314127
sp|Q9NRC6|SPTN5_HUMAN	573.001	1470	0.001	0.001	0.001	0.001	-19.3773	0.25239
sp|P37108|SRP14_HUMAN	700.001	1840	0.001	0.001	0.001	0.001	-19.6914	0.25509
Table S6. The differential protein expression of HT29 cells treated with husk extract by proteomic.
Accession	Control			Treatment			log2 fold-change	p-value
	HT29 (1)	HT29 (2)	HT29 (3)	Husk_HT29 (1)	Husk_HT29 (2)	Husk_HT29 (3)
sp|P62913|RL11_HUMAN	0.001	0.001	0.001	0.001	354.001	507.001	18.1307	0.196097
sp|P62917|RL8_HUMAN	0.001	0.001	0.001	0.001	470.001	0.001	17.2573	0.42265
sp|P38646|GRP75_HUMAN	0.001	0.001	0.001	0.001	371.001	0.001	16.9161	0.42265
sp|P04732|MT1E_HUMAN	0.001	0.001	0.001	0.001	106.001	98.901	16.0596	0.183993
tr|A0A6Q8PFX2|A0A6Q8PFX2_HUMAN	0.001	0.001	0.001	0.001	0.001	139.001	15.4998	0.42265
sp|P21980|TGM2_HUMAN	0.001	0.001	0.001	0.001	68.501	0.001	14.4789	0.42265
tr|X6R8F3|X6R8F3_HUMAN	0.001	0.001	31.701	10.5677	80.801	317.001	3.68718	0.267065
sp|P62701|RS4X_HUMAN	0.001	0.001	485.001	161.668	832.001	1200	2.17728	0.110354
sp|Q5VTE0|EF1A3_HUMAN	7010	14600	2180	7930	6240	0.001	-0.747515	0.360745
sp|P60709|ACTB_HUMAN	2580	4790	1530	2966.67	2060	0.001	-0.824203	0.290816
sp|P62269|RS18_HUMAN	1760	5280	615.001	2551.67	1200	444.001	-0.867502	0.519848
sp|P16949|STMN1_HUMAN	1080	1800	266.001	1048.67	304.001	276.001	-0.949826	0.414558
sp|P62750|RL23A_HUMAN	1600	5160	1170	2643.33	1370	0.001	-0.982519	0.448655
tr|B8ZZQ6|B8ZZQ6_HUMAN	6770	12600	3060	7476.67	3390	0.001	-1.04552	0.313916
sp|P62081|RS7_HUMAN	2280	5410	1060	2916.67	1290	0.001	-1.0566	0.390198
sp|Q09666|AHNK_HUMAN	1670	5150	505.001	2441.67	1070	0.001	-1.06067	0.473663
sp|P16401|H15_HUMAN	4000	9680	1400	5026.67	2080	0.001	-1.08539	0.4095
sp|P16403|H12_HUMAN	922.001	2250	308.001	1160	266.001	183.001	-1.11292	0.460463
sp|P62277|RS13_HUMAN	970.001	2420	524.001	1304.67	470.001	0.001	-1.14109	0.396526
sp|P62805|H4_HUMAN	15000	34700	7520	19073.3	5870	0.001	-1.19787	0.380318
sp|Q8TEM1|PO210_HUMAN	123.001	809.001	32.201	321.401	97.101	0.001	-1.2041	0.574088
sp|P16402|H13_HUMAN	714.001	825.001	287.001	608.668	34.501	0.001	-1.50542	0.194263
sp|Q13151|ROA0_HUMAN	135.001	0.001	36.001	57.001	0.001	0.001	-1.58491	0.233846
tr|J3KT51|J3KT51_HUMAN	149.001	0.001	64.301	71.101	0.001	0.001	-1.58492	0.187212
sp|P47914|RL29_HUMAN	237.001	0.001	152.001	129.668	0.001	0.001	-1.58494	0.195351
sp|Q92522|H1X_HUMAN	68.001	272.001	101.001	147.001	0.001	0.001	-1.58494	0.435531
sp|Q15459|SF3A1_HUMAN	141.001	381.001	0.001	174.001	0.001	0.001	-1.58495	0.474623
sp|Q15084|PDIA6_HUMAN	106.001	495.001	0.001	200.334	0.001	0.001	-1.58495	0.540938
sp|Q9NZU1|FLRT1_HUMAN	390.001	0.001	228.001	206.001	0.001	0.001	-1.58495	0.18812
sp|P38159|RBMX_HUMAN	156.001	569.001	0.001	241.668	0.001	0.001	-1.58495	0.515039
sp|P35579|MYH9_HUMAN	0.001	821.001	133.001	318.001	0.001	0.001	-1.58495	0.587618
sp|P39019|RS19_HUMAN	800.001	2020	511.001	1110.33	0.001	0.001	-1.58496	0.391392
sp|P31949|S10AB_HUMAN	315.001	3250	0.001	1188.33	0.001	0.001	-1.58496	0.592259
sp|P62328|TYB4_HUMAN	0.001	5650	630.001	2093.33	0.001	0.001	-1.58496	0.601006
